# Supplementary material for: Deep Learning Modeling of Androgen Receptor Responses to Prostate Cancer Therapies
Source: Int J Mol Sci. 2020 Aug 14;21(16):5847. doi: 10.3390/ijms21165847 (PMC7461580; doi:10.3390/ijms21165847)
Supplement: Supplementary file 1 [file ijms-21-05847-s001.zip]

Archive with 7 entries (6 files):
- VPC_antiandrogens.png
- __MACOSX/
- __MACOSX/._VPC_antiandrogens.png
- Training_data_results.csv
- __MACOSX/._Training_data_results.csv
- Precision_recall_curves.pdf
- __MACOSX/._Precision_recall_curves.pdf
