# Supplementary material for: Deep Learning Modeling of Androgen Receptor Responses to Prostate Cancer Therapies
Source: Int J Mol Sci. 2020 Aug 14;21(16):5847. doi: 10.3390/ijms21165847 (PMC7461580; doi:10.3390/ijms21165847)
Supplement: Supplementary file 1 [file ijms-21-05847-s001.zip › Training_data_results.csv]

	Deep Neural Network				Random Forest				Support Vector Machine
	precision	recall	f1-score		precision	recall	f1-score		precision	recall	f1-score
0	1	1	1	0	0.984496124	0.9921875	0.988326848	0	1	1	1
1	1	0.9765625	0.988142292	1	0.983193277	0.9140625	0.947368421	1	1	0.9765625	0.988142292
2	0.962406015	1	0.980842912	2	0.992063492	0.9765625	0.984251969	2	0.984615385	1	0.992248062
3	0.992063492	0.9765625	0.984251969	3	0.913043478	0.984375	0.947368421	3	0.992248062	1	0.996108949
accuracy	0.98828125	0.98828125	0.98828125	accuracy	0.966796875	0.966796875	0.966796875	accuracy	0.994140625	0.994140625	0.994140625
macro avg	0.988617377	0.98828125	0.988309293	macro avg	0.968199093	0.966796875	0.966828915	macro avg	0.994215862	0.994140625	0.994124826
weighted avg	0.988617377	0.98828125	0.988309293	weighted avg	0.968199093	0.966796875	0.966828915	weighted avg	0.994215862	0.994140625	0.994124826
MCC	0.984			MCC	0.992
